# Supplementary material for: Membrane Type 1 Matrix Metalloproteinase Regulates Monocyte Migration and Collagen Destruction in Tuberculosis
Source: J Immunol. 2015 Jun 19;195(3):882–91. doi: 10.4049/jimmunol.1403110 (PMC4505956; doi:10.4049/jimmunol.1403110)
Supplement: Data Supplement [file JI_1403110.zip]

Archive with 2 entries (2 files):
- JI_1403110_Supplemental_Material_1.pdf
- manifest.xml
